# Supplementary material for: Orthobunyavirus spike architecture and recognition by neutralizing antibodies
Source: Nat Commun. 2019 Feb 20;10:879. doi: 10.1038/s41467-019-08832-8 (PMC6382863; doi:10.1038/s41467-019-08832-8)
Supplement: Supplementary file 7 — Source Data [file 41467_2019_8832_MOESM7_ESM.xlsx]

## Sheet: Fig. 3a
	Figure 3a
	cattle
	raw ELISA reads	(replicates were performed on different plates)
	Depletion antigen:	head-stalk	head	stalk	core	mock
	ELISA antigen:	Gc ectodomain	Gc ectodomain	Gc ectodomain	Gc ectodomain	Gc ectodomain
	R010 #1	1.5313	2.5103	3.3721	3.4739	3.4407
	R010 #2	1.6028	2.5149	3.3533	3.5771	3.5411
	R007 #1	1.6624	2.4017	3.3839	3.4973	3.3748
	R007 #2	1.5224	3.4345	3.579	3.3795	3.61
	R457 #1	1.9174	2.6587	3.4543	3.6037	3.4323
	R457 #2	2.0135	2.8587	3.5615	3.6163	3.6254
	Depletion antigen:	head-stalk	head	stalk	core	mock	mock	mock	mock
	ELISA antigen:	head-stalk	head	stalk	core	head-stalk	head	stalk	core
	R010 #1	0.0898	-0.0082	-0.0306	0.068	3.3541	0.5622	2.66	0.5697
	R010 #2	0.1624	0.035	-0.0159	0.0332	2.2912	1.3303	1.3285	0.5742
	R007 #1	-0.0025	0	-0.0242	0.1336	1.6448	1.5813	1.0479	1.1989
	R007 #2	-0.0391	0.0036	-0.0298	0.0545	1.1989	0.7446	0.4658	1.1723
	R457 #1	0.0838	-0.0359	-0.0405	0.1983	1.8321	0.8712	0.6739	1.4955
	R457 #2	0.1537	0.0462	-0.0311	0.1738	2.7894	1.6394	1.2236	1.6657
	normalization to reads of mock-depleted sera
							Mann-Whitney rank sum test for ELISA antigen: Gc ectodomain
	Depletion antigen:	head-stalk	head	stalk	core
	ELISA antigen:	Gc ectodomain	Gc ectodomain	Gc ectodomain	Gc ectodomain		pairs	P
	R010 #1	0.445055	0.72959	0.980062	1.00965		head vs. head-stalk	0.002
	R010 #2	0.452628	0.710203	0.946966	1.01017		head vs. stalk	0.004
	R007 #1	0.492592	0.711657	1.0027	1.0363		head vs. core	0.004
	R007 #2	0.421717	0.951385	0.991413	0.93615		head-stalk vs. stalk	0.002
	R457 #1	0.558634	0.774612	1.00641	1.04994		head-stalk vs. core	0.002
	R457 #2	0.555387	0.78852	0.982374	0.99749		stalk vs. core	0.132
	mean	0.487669	0.777661	0.984987	1.00662
	Depletion antigen:	head-stalk	head	stalk	core
	ELISA antigen:	head-stalk	head	stalk	core
	R010 #1	0.0267732	-0.0145856	-0.0115038	0.119361
	R010 #2	0.0708799	0.0263099	-0.0119684	0.0578196
	R007 #1	-0.00151994	0	-0.0230938	0.111435
	R007 #2	-0.0326132	0.00483481	-0.063976	0.0464898
	R457 #1	0.0457399	-0.0412075	-0.0600979	0.132598
	R457 #2	0.0551015	0.028181	-0.0254168	0.104341
	mean	0.0273935	0.000588765	-0.0326761	0.0953407
	sheep
	raw ELISA reads	(replicates were performed on the same plate)
	Depletion antigen:	head-stalk	head	stalk	core	mock
	ELISA antigen:	Gc ectodomain	Gc ectodomain	Gc ectodomain	Gc ectodomain	Gc ectodomain
	S01 #1	1.55989	2.42669	3.17759	3.22099	3.25489
	S01 #2	1.64379	2.40889	3.16109	3.13169	3.37589
	S01 #3	1.42929	1.93639	3.15379	3.29959	3.41919
	S01 #4	1.17679	2.17009	3.10749	3.16789	3.3417
	S01 #5	1.36879	2.35709	3.17699	3.29079	3.36
	S01 #6	1.36179	2.39849	3.22629	3.36489	3.4512
	Depletion antigen:	head-stalk	head	stalk	core	mock	mock	mock	mock
	ELISA antigen:	head-stalk	head	stalk	core	head-stalk	head	stalk	core
	S01 #1	0.0269909	0.100091	-0.127709	0.0434909	2.64929	2.31239	2.15749	1.04969
	S01 #2	0.0991909	-0.0307091	-0.132309	-0.0230091	2.59869	2.15299	1.82949	0.876291
	S01 #3	0.0649909	-0.0574091	-0.113709	0.0180909	3.05579	1.89319	1.95969	0.736191
	S01 #4	0.0863909	0.00359092	-0.104909	0.0356909
	normalization to mean of mock-depleted sera
							Mann-Whitney rank sum test for ELISA antigen: Gc ectodomain
	Depletion antigen:	head-stalk	head	stalk	core
	ELISA antigen:	Gc ectodomain	Gc ectodomain	Gc ectodomain	Gc ectodomain		pairs	P
	S01 #1	0.463268	0.720697	0.943705	0.956594		head vs. head-stalk	0.002
	S01 #2	0.488185	0.71541	0.938804	0.930073		head vs. stalk	0.002
	S01 #3	0.424481	0.575084	0.936636	0.979937		head vs. core	0.002
	S01 #4	0.349492	0.64449	0.922886	0.940824		head-stalk vs. stalk	0.002
	S01 #5	0.406514	0.700026	0.943526	0.977324		head-stalk vs. core	0.002
	S01 #6	0.404435	0.712322	0.958168	0.99933		stalk vs. core	0.18
	mean	0.422729	0.678005	0.940621	0.964014
	Depletion antigen:	head-stalk	head	stalk	core
	ELISA antigen:	head-stalk	head	stalk	core
	S01 #1	0.00975131	0.0472233	-0.0644272	0.0490099
	S01 #2	0.0358358	-0.0144887	-0.0667478	-0.0259289
	S01 #3	0.02348	-0.0270858	-0.0573644	0.0203866
	S01 #4	0.0312114	0.00169421	-0.0529249	0.0402201
	mean	0.0250697	0.00183575	-0.0603661	0.0209219

## Sheet: Fig. 3b
	Figure 3b
	cattle
	absolute virus neutralization titers
	Depletion antigen:	head-stalk	head	stalk	core	mock
	R010 #1	0	8.4	80	57	57
	R010 #2	0	8.4	57	40	40
	R010 #3	0		38		38
	R010 #4	4.2	8.4	34	40	40
	R007 #1	3.5	10	80	40	57
	R007 #2	6	17	40	34	48
	R007 #3	5		34		40
	R007 #4	6	10	48	48	40
	R457 #1	7	8.4	28	34	34
	R457 #2	6	6	24	24	32.5
	R457 #3	6	7	17	28	20
	normalized to titers with mock-depleted sera						Mann-Whitney rank sum test
	Depletion antigen:	head-stalk	head	stalk	core		pairs	P
	R010 #1	0	0.147368	1.40351	1		head vs. mock	<0.001
	R010 #2	0	0.21	1.425	1		head vs. stalk	<0.001
	R010 #3	0		1			head vs. core	<0.001
	R010 #4	0.105	0.21	0.85	1		head vs. head-stalk	0.007
	R007 #1	0.0614035	0.175439	1.40351	0.701754		stalk vs. mock	0.451
	R007 #2	0.125	0.354167	0.833333	0.708333		stalk vs. head-stalk	<0.001
	R007 #3	0.125		0.85			stalk vs. core	0.591
	R007 #4	0.15	0.25	1.2	1.2		core vs. mock	0.618
	R457 #1	0.205882	0.247059	0.823529	1		core vs. head-stalk	<0.001
	R457 #2	0.184615	0.184615	0.738462	0.738462		head-stalk vs. mock	<0.001
	R457 #3	0.3	0.35	0.85	1.4
	mean	0.114264	0.236516	1.0343	0.972061
	sheep
	absolute virus neutralization titers
	Depletion antigen:	head-stalk	head	stalk	core	mock
	S01 #1	4	12	24	34	48
	S01 #2	6	8.4		40	34
	S01 #3	0		14		24
	S01 #4	0	6	14	20	20
	S01 #5	4	6	28	38	28
	S01 #6	5	5	40	24	28
	normalized to titers with mock-depleted sera						Mann-Whitney rank sum test
	Depletion antigen:	head-stalk	head	stalk	core		pairs	P
	S01 #1	0.0833333	0.25	0.5	0.708333		head vs. mock	0.004
	S01 #2	0.176471	0.247059		1.17647		head vs. stalk	0.008
	S01 #3	0		0.583333			head vs. core	0.008
	S01 #4	0	0.3	0.7	1		head vs. head-stalk	0.004
	S01 #5	0.142857	0.214286	1	1.35714		stalk vs. mock	0.329
	S01 #6	0.178571	0.178571	1.42857	0.857143		stalk vs. head-stalk	0.004
	mean	0.0968721	0.237983	0.842381	1.01982		stalk vs. core	0.31
							core vs. mock	1
							core vs. head-stalk	0.004
							head-stalk vs. mock	0.002

## Sheet: Fig. 4a-b
	Figure 4a/b
	Survival and body weight development of mice after challenge infection
	absolute body weights (g)
								2017-02-22	2017-02-23	2017-02-24	2017-02-25	2017-02-26	2017-02-27	2017-02-28	2017-03-01	2017-03-02	2017-03-03
	box ID	DOB	age (weeks)	sex	ear notch	group	animal ID	day 0	day 1	day 2	day 3	day 4	day 5	day 6	day 7	day 8	day 9
	1	2016-05-31	32.1429	f	-	control	1-1	24.6	24.1	24	24.3	24.6	25.1	24.8	24.6	24.1	24.1
	1	2016-05-31	32.1429	f	r	control	1-2	26.9	27.5	28.4	28.9	28.7	28.7	28.4	29.2	29.8	30.1
	2	2016-10-27	10.8571	m	-	control	2-1	29.7	29.5	29.7	29.3	29.7	30	30	29.8	29.4	29
	3	2016-03-30	41	f	-	unvaccinated	3-1	26.8	26.7	27	24.9	23	-	-	-	-	-
	4	2016-09-24	15.5714	m	-	unvaccinated	4-1	36.1	36.3	35.2	31.6	-	-	-	-	-	-
	4	2016-09-24	15.5714	m	r	unvaccinated	4-2	35.6	35.9	35.3	32.5	30.3	-	-	-	-	-
	5	2016-10-27	10.8571	f	-	unvaccinated	5-1	21.1	21.3	22.1	19.8	18.9	19.2	20	19.9	20.8	21.2
	5	2016-10-27	10.8571	f	r	unvaccinated	5-2	25.3	25.4	25.5	22.1	-	-	-	-	-	-
	5	2016-10-27	10.8571	f	l	unvaccinated	5-3	25.5	25.5	25.8	23	22.2	23.1	23.8	24.1	24.2	23.9
	9	2016-08-23	20.1429	f	-	head-stalk	9-1	28.6	29.5	29.9	29.1	29	29.2	29.6	29.6	29.2	29.1
	9	2016-08-23	20.1429	f	r	head-stalk	9-2	26.8	27.6	27.9	27.3	27.2	27.4	27.7	27.5	27.2	27.2
	10	2016-09-03	18.5714	f	-	head-stalk	10-1	24	23.9	24.8	24.2	23.8	24.1	25.1	25.1	25.4	25.4
	10	2016-09-03	18.5714	f	r	head-stalk	10-2	22	22.2	22.7	22.2	21.9	23.1	23.6	24	24	24.3
	11	2016-11-07	9.28571	m	-	head-stalk	11-1	28.2	28.2	28.5	28.3	27.7	28	28	29.1	28.7	29.1
	11	2016-11-07	9.28571	m	r	head-stalk	11-2	32.1	31.8	32.1	31.4	31.5	31.7	32.4	32.5	32.3	32.5
	12	2016-08-23	20.1429	m	-	head	12-1	29	28.8	29	28.6	28.6	28.6	28.1	28.3	28.4	28.4
	13	2016-09-03	18.5714	m	-	head	13-1	30.8	30.4	30.7	30.1	29.7	29.8	29.6	29.9	29.4	30.3
	14	2016-09-21	16	f	-	head	14-1	24.2	24.3	24.7	24.2	24.7	24	24.8	25	25.1	24.1
	14	2016-09-21	16	f	r	head	14-2	25.4	24.9	24.7	23.9	24.5	24.5	25.5	25.5	24.9	24.6
	14	2016-09-21	16	f	l	head	14-3	24.4	24.3	24.4	23.5	24.4	24.3	25.5	25.8	25.4	24.8
	15	2016-11-07	9.28571	f	-	head	15-1	23	23.5	23.3	23.4	23.6	22.7	22.8	23.8	24.3	24.2
						relative body weights
								2017-02-22	2017-02-23	2017-02-24	2017-02-25	2017-02-26	2017-02-27	2017-02-28	2017-03-01	2017-03-02	2017-03-03
						group	animal ID	day 0	day 1	day 2	day 3	day 4	day 5	day 6	day 7	day 8	day 9
						control	1-1	1	0.979675	0.97561	0.987805	1	1.02033	1.00813	1	0.979675	0.979675
						control	1-2	1	1.0223	1.05576	1.07435	1.06691	1.06691	1.05576	1.0855	1.10781	1.11896
						control	2-1	1	0.993266	1	0.986532	1	1.0101	1.0101	1.00337	0.989899	0.976431
						unvaccinated	3-1	1	0.996269	1.00746	0.929104	0.858209	-	-	-	-	-
						unvaccinated	4-1	1	1.00554	0.975069	0.875346	-	-	-	-	-	-
						unvaccinated	4-2	1	1.00843	0.991573	0.912921	0.851124	-	-	-	-	-
						unvaccinated	5-1	1	1.00948	1.04739	0.938389	0.895735	0.909953	0.947867	0.943128	0.985782	1.00474
						unvaccinated	5-2	1	1.00395	1.00791	0.873518	-	-	-	-	-	-
						unvaccinated	5-3	1	1	1.01176	0.901961	0.870588	0.905882	0.933333	0.945098	0.94902	0.937255
						head-stalk	9-1	1	1.03147	1.04545	1.01748	1.01399	1.02098	1.03497	1.03497	1.02098	1.01748
						head-stalk	9-2	1	1.02985	1.04104	1.01866	1.01493	1.02239	1.03358	1.02612	1.01493	1.01493
						head-stalk	10-1	1	0.995833	1.03333	1.00833	0.991667	1.00417	1.04583	1.04583	1.05833	1.05833
						head-stalk	10-2	1	1.00909	1.03182	1.00909	0.995455	1.05	1.07273	1.09091	1.09091	1.10455
						head-stalk	11-1	1	1	1.01064	1.00355	0.98227	0.992908	0.992908	1.03191	1.01773	1.03191
						head-stalk	11-2	1	0.990654	1	0.978193	0.981308	0.987539	1.00935	1.01246	1.00623	1.01246
						head	12-1	1	0.993103	1	0.986207	0.986207	0.986207	0.968966	0.975862	0.97931	0.97931
						head	13-1	1	0.987013	0.996753	0.977273	0.964286	0.967532	0.961039	0.970779	0.954545	0.983766
						head	14-1	1	1.00413	1.02066	1	1.02066	0.991736	1.02479	1.03306	1.03719	0.995868
						head	14-2	1	0.980315	0.972441	0.940945	0.964567	0.964567	1.00394	1.00394	0.980315	0.968504
						head	14-3	1	0.995902	1	0.963115	1	0.995902	1.04508	1.05738	1.04098	1.01639
						head	15-1	1	1.02174	1.01304	1.01739	1.02609	0.986957	0.991304	1.03478	1.05652	1.05217

## Sheet: Fig. 4c
	Figure 4c
	Viral load as determined by RT-qPCR
				3 dpi		7 dpi		21 dpi		fatalities
	group	animal ID	Cq	copies/mL of blood	Cq	copies/mL of blood	Cq	copies/mL of blood	Cq	copies/mL of blood
	control	1-1	-	<5.00E+02	-	<5.00E+02	-	<5.00E+02	n.a.	n.a.
	control	1-2	-	<5.00E+02	-	<5.00E+02	-	<5.00E+02	n.a.	n.a.
	control	2-1	-	<5.00E+02	-	<5.00E+02	-	<5.00E+02	n.a.	n.a.
	unvaccinated	3-1	25.9	10880000	n.a.	n.a.	n.a.	n.a.	20.62	1033500000
	unvaccinated	4-1	26.39	7865000	n.a.	n.a.	n.a.	n.a.	18.02	6110000000
	unvaccinated	4-2	24.17	34500000	n.a.	n.a.	n.a.	n.a.	19.01	3112500000
	unvaccinated	5-1	26.66	6550000	22.56	101550000	29.16	2.986e+06	n.a.	n.a.
	unvaccinated	5-2	24.87	21670000	n.a.	n.a.	n.a.	n.a.	n.d.	n.d.
	unvaccinated	5-3	29.42	1034500	23.39	58200000	30.25	1419000	n.a.	n.a.
	unvaccinated	geo. mean		8.69954e+06		7.68779e+07		2.05843e+06		2.69869e+09
	head-stalk	9-1	-	<5.00E+02	-	<5.00E+02	-	<5.00E+02	n.a.	n.a.
	head-stalk	9-2	-	<5.00E+02	-	<5.00E+02	-	<5.00E+02	n.a.	n.a.
	head-stalk	10-1	-	<5.00E+02	-	<5.00E+02	-	<5.00E+02	n.a.	n.a.
	head-stalk	10-2	40.64	572.5	-	<5.00E+02	-	<5.00E+02	n.a.	n.a.
	head-stalk	11-1	-	<5.00E+02	-	<5.00E+02	-	<5.00E+02	n.a.	n.a.
	head-stalk	11-2	-	<5.00E+02	-	<5.00E+02	-	<5.00E+02	n.a.	n.a.
	head-stalk	geo. mean		511.412		<5.00E+02		<5.00E+02
	head	12-1	-	<5.00E+02	-	<5.00E+02	-	<5.00E+02	n.a.	n.a.
	head	13-1	34.06	46760	-	<5.00E+02	-	<5.00E+02	n.a.	n.a.
	head	14-1	38.34	2670.5	-	<5.00E+02	-	<5.00E+02	n.a.	n.a.
	head	14-2	30.46	518000	30.16	632000	35.92	34825	n.a.	n.a.
	head	14-3	37.12	6040	-	<5.00E+02	-	<5.00E+02	n.a.	n.a.
	head	15-1	36.28	10575	-	<5.00E+02	-	<5.00E+02	n.a.	n.a.
	head	geo. mean		11285.3		1644.1		1014.2
				Mann-Whitney rank sum tests
				3 dpi		7 dpi		21 dpi
			pairs	P		P		P
			head-stalk vs head	0.041		0.699		0.699
			unvacc vs head-stalk	0.002		-		-
			unvacc vs head	0.002		-		-

## Sheet: Fig. 4d
	Figure 4d
	ID Screen SBV Competition ELISA (ID.Vet)
		Validation
		sample	OD
		negative control #1	1.5127
		negative control #2	1.5311
		negative control mean	1.5219
		positive control #1	0.0809
		positive control #2	0.0885
		positive control mean	0.0847
		positive mean/negative mean	0.0556541
		Test Assay
	group	animal ID	OD	test sample/negative control mean	interpretation
	control	1-1	1.645	1.08089	negative
	control	1-2	1.6169	1.06242	negative
	control	2-1	1.6084	1.05684	negative
	unvaccinated fatality	3-1	1.3908	0.913858	negative
	unvaccinated fatality	4-1	1.6699	1.09725	negative
	unvaccinated fatality	4-2	1.4449	0.949405	negative
	unvaccinated survivor	5-1	0.1494	0.0981668	positive
	unvaccinated survivor	5-3	0.1409	0.0925816	positive
	head-stalk	9-1	1.2655	0.831526	negative
	head-stalk	9-2	1.3547	0.890137	negative
	head-stalk	10-1	1.217	0.799658	negative
	head-stalk	10-2	0.5919	0.388922	positive
	head-stalk	11-1	0.7585	0.49839	questionable
	head-stalk	11-2	0.7385	0.485249	questionable
	head	12-1	0.3863	0.253827	positive
	head	13-1	0.4935	0.324266	positive
	head	14-1	0.6034	0.396478	positive
	head	14-2	0.1847	0.121361	positive
	head	14-3	0.1637	0.107563	positive
	head	15-1	0.3599	0.236481	positive
				key for interpretation:
				≤ 40%	positive
				40% - 50%	questionable
				> 50%	negative

## Sheet: Fig. 5a
	Figure 5a
	Binding to immobilized IgG2a 1C11
		Replicate 1		Replicate 2		Mean	S.D.
	Concentration of Gc head-stalk (nM)	Response at equilibrium (nm)	Normalized response at equilibrium	Response at equilibrium (nm)	Normalized response at equilibrium	Mean normalized response at equilibrium	Standard deviation
	3.13	0.2131	0.346054	0.1717	0.311389	0.328722	0.0245117
	6.25	0.3624	0.588503	0.3037	0.55078	0.569641	0.0266741
	12.5	0.4325	0.702338	0.397	0.719985	0.711162	0.0124784
	25	0.4893	0.794576	0.4494	0.815016	0.804796	0.0144534
	50	0.5535	0.898831	0.4889	0.886652	0.892741	0.00861159
	100	0.598	0.971095	0.5199	0.942873	0.956984	0.0199558
		Fit Data		Fit Data
		Theoretical response at saturation (nm)		Theoretical response at saturation (nm)
		0.6158		0.5514
		KD (M)		KD (M)		Mean KD (M)	Standard deviation
		5.2e-09		5.6e-09		5.4e-09	2.82843e-10
	Binding to immobilized IgG2a 4B6
		Replicate 1		Replicate 2		Mean	S.D.
	Concentration of Gc head-stalk (nM)	Response at equilibrium (nm)	Normalized response at equilibrium	Response at equilibrium (nm)	Normalized response at equilibrium	Mean normalized response at equilibrium	Standard deviation
	3.13	0.0558	0.100577	0.0372	0.0846224	0.0925996	0.0112815
	6.25	0.0804	0.144917	0.0801	0.182211	0.163564	0.0263709
	12.5	0.13	0.234319	0.1189	0.270473	0.252396	0.0255651
	25	0.2124	0.382841	0.1885	0.428799	0.40582	0.0324974
	50	0.3062	0.551911	0.2623	0.596679	0.574295	0.0316559
	100	0.4009	0.722603	0.3336	0.758872	0.740737	0.025646
		Fit Data		Fit Data
		Theoretical response at saturation (nm)		Theoretical response at saturation (nm)
		0.5548		0.4396
		KD (M)		KD (M)		Mean KD (M)	Standard deviation
		3.9e-08		3.3e-08		3.6e-08	4.24264e-09

## Sheet: Fig. 5b
	Figure 5b
	Control infection without antibody
		Number of foci
	Replicate 1	311
	Replicate 2	306
	Replicate 3	329
	Replicate 4	311
	Replicate 5	227
	Mean	296.8
	Neutralization with IgG2a 1C11
		Replicate 1		Replicate 2		Mean	S.D.		Hill Fit
	Concentration of IgG2a (M)	Number of foci	Percent neutralization	Number of foci	Percent neutralization	Mean percent neutralization	Standard deviation		Parameter	Mean value	Standard deviation
	0.000666667	1	0.996631	1	0.996631	0.996631	0		n	0.7221	0.057549
	0.000166667	0	1	0	1	1	0		Ka	1.08e-07	1.43e-08
	4.16667e-05	1	0.996631	0	1	0.998315	0.00238244		x0	-16.7278	3.758
	1.04167e-05	0	1	0	1	1	0		scale	118.357	4.4112
	2.60417e-06	21	0.929245	18	0.939353	0.934299	0.00714731
	6.51042e-07	79	0.733827	75	0.747305	0.740566	0.00952974		ND50 (M)	1.54e-07	1.48e-08
	1.6276e-07	133	0.551887	164	0.447439	0.499663	0.0738555
	4.06901e-08	228	0.231806	219	0.262129	0.246968	0.0214419
	1.01725e-08	303	-0.0208895	286	0.0363881	0.00774933	0.0405014
	2.54313e-09	308	-0.0377358	342	-0.152291	-0.0950135	0.0810028
	Neutralization with IgG2a 4B6
		Replicate 1		Replicate 2		Mean	S.D.		Hill Fit
	Concentration of IgG2a (M)	Number of foci	Percent neutralization	Number of foci	Percent neutralization	Mean percent neutralization	Standard deviation		Parameter	Mean value	Standard deviation
	0.000666667	4	0.986523	5	0.983154	0.984838	0.00238244		n	1.2241	0.1471
	0.000166667	5	0.983154	11	0.962938	0.973046	0.0142946		Ka	1.1434e-06	1.295e-07
	4.16667e-05	11	0.962938	20	0.932615	0.947776	0.0214419		x0	-30.004	2.6756
	1.04167e-05	39	0.868598	48	0.838275	0.853437	0.0214419		scale	126.746	3.9645
	2.60417e-06	90	0.696765	122	0.588949	0.642857	0.0762379
	6.51042e-07	231	0.221698	288	0.0296496	0.125674	0.135799		ND50 (M)	1.77e-06	1.42e-07
	1.6276e-07	346	-0.165768	373	-0.256739	-0.211253	0.0643258
	4.06901e-08	386	-0.300539	380	-0.280323	-0.290431	0.0142946
	1.01725e-08	377	-0.270216	345	-0.162399	-0.216307	0.0762379
	2.54313e-09	386	-0.300539	418	-0.408356	-0.354447	0.0762379

## Sheet: Fig. 6a-b
	Figure 6a/b
	Survival and body weight development of mice after challenge infection
	absolute body weights (g)
								2018-05-29	2018-05-30	2018-05-31	2018-06-01	2018-06-02	2018-06-03	2018-06-04	2018-06-05	2018-06-06	2018-06-07	2018-06-08
	box ID	DOB	age (weeks)	sex	ear notch	group	animal ID	0dpi	1dpi	2dpi	3dpi	4dpi	5dpi	6dpi	7dpi	8dpi	9dpi	10dpi
	1	2018-03-18	10.2857	f	-	control	1-1	22.7	22.4	23.1	23.5	24.1	24.3	24.5	24.6	24.5	23.9	24.4
	2	2017-08-27	39.2857	m	-	control	2-1	37.6	36.7	37	36.7	36.9	36.6	36.6	36.5	36.6	36.4	36.4
	3	2017-08-06	42.2857	f	-	mock	3-1	22.6	23.2	23.4	21	-	-	-	-	-	-	-
	3	2017-08-06	42.2857	f	r	mock	3-2	30.3	29.9	29.9	28.2	26.1	-	-	-	-	-	-
	3	2017-08-06	42.2857	f	l	mock	3-3	26.2	26.6	26.8	24.2	-	-	-	-	-	-	-
	3	2017-08-06	42.2857	f	r+l	mock	3-4	28.9	29.4	28.6	26.4	25.5	-	-	-	-	-	-
	4	2017-08-27	39.2857	m	-	mock	4-1	30.7	31.6	31.6	31.7	29.3	-	-	-	-	-	-
	5	2018-03-14	10.8571	f	-	mock	5-1	21.6	22.4	20.7	19	-	-	-	-	-	-	-
	6	2017-08-16	40.8571	f	-	1C11	6-1	30.5	30.9	31	31.2	31.3	31.4	30.9	31.5	30.1	30.7	30.9
	6	2017-08-16	40.8571	f	r	1C11	6-2	27.8	28.9	29.9	29.7	30	30	29.8	28.7	29.8	28.9	29
	6	2017-08-16	40.8571	f	l	1C11	6-3	28.3	28.8	28.6	27.1	26.5	27.7	27.7	27.5	27.1	27	27.5
	7	2017-08-16	40.8571	m	-	1C11	7-1	32.8	32.2	32.7	32.4	31.7	32	30.4	29.4	30.6	32	32.4
	7	2017-08-16	40.8571	m	r	1C11	7-2	37.6	37.3	36.4	37.2	37.2	36.3	36.4	35.4	35.1	34.8	36
	8	2017-03-14	63	f	-	1C11	8-1	20.3	20.6	21	21.7	21	20.8	20.6	21.1	20.9	20.8	20.8
	9	2017-08-13	41.2857	f	-	4B6	9-1	27.3	28.4	28.4	28.5	29	29.2	28.7	28.6	28.9	28.9	28.9
	9	2017-08-13	41.2857	f	r	4B6	9-2	27.1	28.9	28.7	28.5	28.5	29.3	29.9	29.6	30.2	29.8	29.5
	9	2017-08-13	41.2857	f	l	4B6	9-3	31.7	33.1	33	32.3	32.7	32.4	32	31.2	31.8	32.2	32.4
	9	2017-08-13	41.2857	f	r+l	4B6	9-4	37.3	38.2	37.9	38	38.5	37.8	36.4	35.4	35.9	36	36.5
	10	2017-08-27	39.2857	m	-	4B6	10-1	37.6	36.7	36.6	36.7	37.2	37.2	36.7	35.7	35.5	35.6	35.7
	11	2018-03-14	10.8571	f	-	4B6	11-1	19.7	19.9	20.4	20.6	21	21.9	22.1	22.6	22.8	22.4	22.4
						relative body weights
								2017-02-22	2017-02-23	2017-02-24	2017-02-25	2017-02-26	2017-02-27	2017-02-28	2017-03-01	2017-03-02	2017-03-03	2018-06-08
						group	animal ID	day 0	day 1	day 2	day 3	day 4	day 5	day 6	day 7	day 8	day 9	10dpi
						control	1-1	1	0.986784	1.01762	1.03524	1.06167	1.07048	1.0793	1.0837	1.0793	1.05286	1.07489
						control	2-1	1	0.976064	0.984043	0.976064	0.981383	0.973404	0.973404	0.970745	0.973404	0.968085	0.968085
						mock	3-1	1	1.02655	1.0354	0.929204	-	-	-	-	-	-	-
						mock	3-2	1	0.986799	0.986799	0.930693	0.861386	-	-	-	-	-	-
						mock	3-3	1	1.01527	1.0229	0.923664	-	-	-	-	-	-	-
						mock	3-4	1	1.0173	0.989619	0.913495	0.882353	-	-	-	-	-	-
						mock	4-1	1	1.02932	1.02932	1.03257	0.954397	-	-	-	-	-	-
						mock	5-1	1	1.03704	0.958333	0.87963	-	-	-	-	-	-	-
						1C11	6-1	1	1.01311	1.01639	1.02295	1.02623	1.02951	1.01311	1.03279	0.986885	1.00656	1.01311
						1C11	6-2	1	1.03957	1.07554	1.06835	1.07914	1.07914	1.07194	1.03237	1.07194	1.03957	1.04317
						1C11	6-3	1	1.01767	1.0106	0.957597	0.936396	0.978799	0.978799	0.971731	0.957597	0.954064	0.971731
						1C11	7-1	1	0.981707	0.996951	0.987805	0.966463	0.97561	0.926829	0.896341	0.932927	0.97561	0.987805
						1C11	7-2	1	0.992021	0.968085	0.989362	0.989362	0.965426	0.968085	0.941489	0.933511	0.925532	0.957447
						1C11	8-1	1	1.01478	1.03448	1.06897	1.03448	1.02463	1.01478	1.03941	1.02956	1.02463	1.02463
						4B6	9-1	1	1.04029	1.04029	1.04396	1.06227	1.0696	1.05128	1.04762	1.05861	1.05861	1.05861
						4B6	9-2	1	1.06642	1.05904	1.05166	1.05166	1.08118	1.10332	1.09225	1.11439	1.09963	1.08856
						4B6	9-3	1	1.04416	1.04101	1.01893	1.03155	1.02208	1.00946	0.984227	1.00315	1.01577	1.02208
						4B6	9-4	1	1.02413	1.01609	1.01877	1.03217	1.0134	0.975871	0.949062	0.962466	0.965147	0.978552
						4B6	10-1	1	0.976064	0.973404	0.976064	0.989362	0.989362	0.976064	0.949468	0.944149	0.946809	0.949468
						4B6	11-1	1	1.01015	1.03553	1.04569	1.06599	1.11168	1.12183	1.14721	1.15736	1.13706	1.13706

## Sheet: Fig. 6c
	Figure 6c
	Viral load as determined by RT-qPCR
				3 dpi		7 dpi		21 dpi		fatalities
	group	animal ID	Cq	copies/mL of blood	Cq	copies/mL of blood	Cq	copies/mL of blood	Cq	copies/mL of blood
	control	1-1	-	<5.00E+02	-	<5.00E+02	-	<5.00E+02	n.a.	n.a.
	control	2-1	-	<5.00E+02	-	<5.00E+02	-	<5.00E+02	n.a.	n.a.
	mock	3-1	14.68	24360000000	n.a.	n.a.	n.a.	n.a.	n.d.	n.d.
	mock	3-2	18.96	1556000000	n.a.	n.a.	n.a.	n.a.	16.34	8360000000
	mock	3-3	17.24	4706000000	n.a.	n.a.	n.a.	n.a.	n.d.	n.d.
	mock	3-4	14.18	33605000000	n.a.	n.a.	n.a.	n.a.	17.84	1927500000
	mock	4-1	26.12	15670000	n.a.	n.a.	n.a.	n.a.	20.74	627500000
	mock	5-1	15.8	11845000000	n.a.	n.a.	n.a.	n.a.	14.105	22782500000
	mock	geo. mean		3.21903e+09						3.89587e+09
	1C11	6-1	-	<5.00E+02	-	<5.00E+02	-	<5.00E+02	n.a.	n.a.
	1C11	6-2	34.33	80300	29.98	1309000	-	<5.00E+02	n.a.	n.a.
	1C11	6-3	26.85	9765000	26.38	13280000	29.59	1681000	n.a.	n.a.
	1C11	7-1	31.26	577000	26.54	11970000	37.3	11875	n.a.	n.a.
	1C11	7-2	32.23	308600	30.39	1008000	29.24	2105000	n.a.	n.a.
	1C11	8-1	29.93	1.353e+06	28.56	3.261e+06	34	99050	n.a.	n.a.
	1C11	geo. mean		213000		836249		31832.8
	4B6	9-1	35.08	49435	38.36	6035	33.5	137000	n.a.	n.a.
	4B6	9-2	29.32	2006000	28.01	4646000	32.35	285550	n.a.	n.a.
	4B6	9-3	35.09	49185	29.14	2247500	34.81	59050	n.a.	n.a.
	4B6	9-4	32.48	262900	29.42	1884000	32.68	191700	n.a.	n.a.
	4B6	10-1	31.08	648000	29.58	1692000	34.38	77500	n.a.	n.a.
	4B6	11-1	29.68	1.5895e+06	31.38	533500	-	<5.00E+02	n.a.	n.a.
	4B6	geo. mean		331236		689200		50787
				Mann-Whitney rank sum tests
				3 dpi		7 dpi		21 dpi
			pairs	P		P		P
			1C11 vs. 4B6	1		0.699		0.937
			mock vs. 1C11	0.002		-		-
			mock vs. 4B6	0.002		-		-

## Sheet: Fig. 6d
	Figure 6d
	ID Screen SBV Competition ELISA (ID.Vet)
		Validation
		sample	OD
		negative control #1	1.4513
		negative control #2	1.5198
		negative control mean	1.48555
		positive control #1	0.0713
		positive control #2	0.0576
		positive control mean	0.06445
		positive mean/negative mean	0.0433846
		Test Assay
	group	animal ID	OD	test sample/negative control mean	interpretation
	control	1-1	1.6811	1.13163	negative
	control	2-1	1.6463	1.10821	negative
	mock	3-2	1.54545	1.04032	negative
	mock	3-4	1.5274	1.02817	negative
	mock	4-1	1.5345	1.03295	negative
	mock	5-1	1.4984	1.00865	negative
	1C11	6-1	1.6058	1.08095	negative
	1C11	6-2	0.4341	0.292215	positive
	1C11	6-3	0.10805	0.072734	positive
	1C11	7-1	0.2367	0.159335	positive
	1C11	7-2	0.20385	0.137222	positive
	1C11	8-1	0.14145	0.0952173	positive
	4B6	9-1	0.24615	0.165696	positive
	4B6	9-2	0.23325	0.157013	positive
	4B6	9-3	0.2706	0.182155	positive
	4B6	9-4	0.26	0.175019	positive
	4B6	10-1	0.1745	0.117465	positive
	4B6	11-1	0.36755	0.247417	positive
				key for interpretation:
				≤ 40%	positive
				40% - 50%	questionable
				> 50%	negative
